# Supplementary material for: Persistence of transferable oxazolidinone resistance genes in enterococcal isolates from a swine farm in China
Source: Front Microbiol. 2022 Oct 10;13:1010513. doi: 10.3389/fmicb.2022.1010513 (PMC9589348; doi:10.3389/fmicb.2022.1010513)
Supplement: Supplementary file 3 [file Data_Sheet_1.xlsx]

## Sheet: Sheet1
Strain	Collection time	Source	Source details	species	Number of contigs	GC (%)	Shortest contig size	Longest contig size	Average contig size	N50	L50	MLST	acquired resistance genes	Pbp5 substitution
M2-28	2021.10.25	fattening pig	2-month fattening pig	Enterococcus faecalis	45	37.31	202	721896	64993.1	295848	3	16	aph(3')-III、ant(6)-Ia、aac(6')-aph(2'')、 erm(A)、erm(B)、lsa(A)、lsa(E)、lnu(B)、optrA 、cat、dfrG 、tet(M)、fexA	-
M4-17	2021.11.15	fattening pig	4-month fattening pig	Enterococcus faecalis	51	37.3	202	721896	57563.6	295508	3	16	aadD、aph(3')-III、aac(6')-aph(2'')、ant(6)-Ia、erm(A)、erm(B)、lsa(A)、lsa(E)、lnu(B)、optrA、cat、dfrG、tet(M)、fexA	-
M4-67	2021.11.15	fattening pig	4-month fattening pig	Enterococcus faecalis	47	37.32	202	721895	62130.6	280721	3	16	aph(3')-III、ant(6)-Ia、aac(6')-aph(2'')、erm(A)、erm(B)、lsa(A)、lsa(E)、lnu(B)、optrA、cat、dfrG、tet(M)、tet(L)、fexA	-
M6-100	2021.11.20	fattening pig	6-month fattening pig	Enterococcus faecalis	45	37.31	202	721896	64985.8	295508	3	16	aph(3')-III、ant(6)-Ia、aac(6')-aph(2'')、 erm(A)、erm(B)、lsa(A)、lsa(E)、lnu(B)、optrA 、cat、dfrG 、tet(M)、fexA	-
M4-122	2021.11.15	fattening pig	4-month fattening pig	Enterococcus faecalis	57	37.41	200	625828	51444.7	188417	5	19	erm(A)、erm(B)、lsa(A)、optrA、tet(M)、tet(L)、fexA、ClpL	-
M2-64	2021.10.25	fattening pig	2-month fattening pig	Enterococcus faecalis	54	37.44	259	843846	54343.4	243880	3	21	aph(2'')-If 80、aac(6')-aph(2'')、ant(9)-Ia、 erm(A)、erm(B) 、lsa(A)、 optrA、cat 、dfrG、tet(M)、tet(L)、fexA	-
M2-70	2021.10.25	fattening pig	2-month fattening pig	Enterococcus faecalis	53	37.44	259	843846	55359.2	243880	3	21	aph(2'')-If 80、aac(6')-aph(2'')、ant(9)-Ia、 erm(A)、erm(B) 、lsa(A)、 optrA、cat 、dfrG、tet(M)、tet(L)、fexA	-
M2-132	2021.10.25	fattening pig	2-month fattening pig	Enterococcus faecalis	30	37.53	259	843942	96605.5	296287	3	21	ant(9)-Ia、 erm(A)、lsa(A)、 optrA、cat 、dfrG、tet(M)、tet(L)、fexA	-
M2-143	2021.10.25	fattening pig	2-month fattening pig	Enterococcus faecalis	59	37.41	259	843882	50353.3	285567	3	21	aph(2'')-If、aac(6')-aph(2'')、ant(9)-Ia、 erm(A)、erm(B) 、lsa(A)、 optrA、cat 、dfrG、tet(M)、tet(L)、fexA	-
M4-90	2021.11.15	fattening pig	4-month fattening pig	Enterococcus faecalis	54	37.44	259	843882	54283.8	243880	3	21	aph(2'')-If、aac(6')-aph(2'')、ant(9)-Ia、 erm(A)、erm(B) 、lsa(A)、 optrA、cat 、dfrG、tet(M)、tet(L)、fexA	-
M4-144	2021.11.15	fattening pig	4-month fattening pig	Enterococcus faecalis	57	37.44	259	843882	51481.5	243880	3	21	aph(2'')-If、aac(6')-aph(2'')、ant(9)-Ia、 erm(A)、erm(B) 、lsa(A)、 optrA、cat 、dfrG、tet(M)、tet(L)、fexA	-
M4-145	2021.11.15	fattening pig	4-month fattening pig	Enterococcus faecalis	878	37.21	200	179273	3833.5	22743	34	21	aph(2'')-If、aac(6')-aph(2'')、ant(9)-Ia、 erm(A)、erm(B) 、lsa(A)、 optrA、cat 、dfrG、tet(M)、tet(L)、fexA	-
M2-27	2021.10.25	fattening pig	2-month fattening pig	Enterococcus faecalis	36	37.3	248	1164251	81163.8	297891	2	59	aph(3')-III、aac(6')-aph(2'')、ant(6)-Ia、erm(A)、erm(B)、lsa(A)、lsa(E)、lnu(B)、optrA、dfrG、tet(M)、tet(L)、fexA	-
M2-107	2021.10.25	fattening pig	2-month fattening pig	Enterococcus faecalis	32	37.43	252	1137435	89830.1	266196	3	59	erm(A)、erm(B) 、lsa(A)、optrA、 tet(M)、tet(L)、fexA	-
M2-112	2021.10.25	fattening pig	2-month fattening pig	Enterococcus faecalis	36	37.4	248	1137586	80421.4	276842	3	59	aph(3')-III、ant(6)-Ia 、aac(6')-aph(2'')、erm(A)、erm(B) 、lsa(A)、optrA、dfrG、 tet(M)、tet(L)、fexA	-
M4-34	2021.11.15	fattening pig	4-month fattening pig	Enterococcus faecalis	35	37.3	248	1164473	83489	297891	2	59	aph(3')-III、aac(6')-aph(2'')、ant(6)-Ia、erm(A)、erm(B)、lsa(A)、lsa(E)、lnu(B)、optrA、dfrG、tet(M)、tet(L)、fexA	-
M4-103	2021.11.15	fattening pig	4-month fattening pig	Enterococcus faecalis	28	37.43	259	1137328	102667	276842	3	59	erm(A)、erm(B)、lsa(A)、optrA、tet(M)、tet(L)、fexA	-
M6-3	2021.11.20	fattening pig	6-month fattening pig	Enterococcus faecalis	35	37.3	248	1164472	83437.3	297889	2	59	aph(3')-III、aac(6')-aph(2'')、ant(6)-Ia、erm(A)、erm(B)、lsa(A)、lsa(E)、lnu(B)、optrA、dfrG、tet(M)、tet(L)、fexA	-
M6-7	2021.11.20	fattening pig	6-month fattening pig	Enterococcus faecalis	35	37.3	248	1164588	83494.3	297892	2	59	aph(3')-III、aac(6')-aph(2'')、ant(6)-Ia、erm(A)、erm(B)、lsa(A)、lsa(E)、lnu(B)、optrA、dfrG、tet(M)、tet(L)、fexA	-
M6-126	2021.11.20	fattening pig	6-month fattening pig	Enterococcus faecalis	39	37.47	238	805471	76423.3	280855	4	86	aph(3')-III、aac(6')-aph(2'')、ant(6)-Ia、ant(9)-Ia、erm(A)、erm(B)、lsa(A)、lsa(E)、lnu(B)、optrA、dfrG、tet(M)、tet(L)、fexA	-
B-64	2021.10.20	breeding pig	Breeding pig	Enterococcus faecalis	85	37.46	200	486234	34132.4	232349	5	227	aph(3')-III、ant(9)-Ia、erm(A) 、erm(B)、lsa(A)、optrA、dfrG 、tet(M)、tet(L)、fexA	-
M2-41	2021.10.25	fattening pig	2-month fattening pig	Enterococcus faecalis	50	37.61	218	718492	55010.6	233258	4	227	aph(3')-III 、ant(6)-Ia、aac(6')-aph(2'')、 erm(A)、erm(B)、lsa(A)、lsa(E)、lnu(B)、optrA 、dfrG 、tet(M)、tet(L)、fexA	-
B-17	2021.10.20	breeding pig	Breeding pig	Enterococcus faecalis	79	37.45	200	486234	36719.5	232349	5	227	aph(3')-III、ant(9)-Ia、erm(A) 、erm(B)、lsa(A)、optrA、dfrG 、tet(M)、tet(L)、fexA	-
M2-12	2021.10.25	fattening pig	2-month fattening pig	Enterococcus faecalis	48	37.35	230	1049389	61929.8	390249	3	256	str、aph(3')-III、ant(9)-Ia、erm(A)、erm(B)、lsa(A) 、optrA、poxtA、Cfr(D)、dfrG、tet(M)、tet(L)、fexA	-
M2-15	2021.10.25	fattening pig	2-month fattening pig	Enterococcus faecalis	49	37.35	230	854367	60666.5	390249	3	256	str、aph(3')-III、ant(9)-Ia、erm(A)、erm(B)、lsa(A) 、optrA、poxtA、Cfr(D)、dfrG、tet(M)、tet(L)、fexA	-
M4-9	2021.11.15	fattening pig	4-month fattening pig	Enterococcus faecalis	46	37.34	243	1049941	64689.7	390249	3	256	str、aph(3')-III、ant(9)-Ia、erm(A)、erm(B)、lsa(A) 、optrA、poxtA、Cfr(D)、dfrG、tet(M)、tet(L)、fexA	-
M4-21	2021.11.15	fattening pig	4-month fattening pig	Enterococcus faecalis	46	37.35	230	1049389	64621.9	390249	3	256	str、aph(3')-III、ant(9)-Ia、erm(A)、erm(B)、lsa(A) 、optrA、poxtA、Cfr(D)、dfrG、tet(M)、tet(L)、fexA	-
M4-25	2021.11.15	fattening pig	4-month fattening pig	Enterococcus faecalis	45	37.35	206	661446	66038.4	388099	4	256	str、aph(3')-III、ant(9)-Ia、erm(A)、erm(B)、lsa(A) 、optrA、poxtA、Cfr(D)、dfrG、tet(M)、tet(L)、fexA	-
M4-43	2021.11.15	fattening pig	4-month fattening pig	Enterococcus faecalis	43	37.35	230	1095232	69122.6	397342	2	256	str、aph(3')-III、ant(9)-Ia、erm(A)、erm(B)、lsa(A) 、optrA、poxtA、Cfr(D)、dfrG、tet(M)、tet(L)、fexA	-
M4-47	2021.11.15	fattening pig	4-month fattening pig	Enterococcus faecalis	49	37.35	230	1049389	60671.9	390249	3	256	str、aph(3')-III、ant(9)-Ia、erm(A)、erm(B)、lsa(A) 、optrA、poxtA、Cfr(D)、dfrG、tet(M)、tet(L)、fexA	-
M4-75	2021.11.15	fattening pig	4-month fattening pig	Enterococcus faecalis	27	37.4	230	1049388	108312	390249	3	256	str、ant(9)-Ia、erm(A)、lsa(A)、optrA、poxtA、Cfr(D)、tet(M)、tet(L)、fexA	-
M4-80	2021.11.15	fattening pig	4-month fattening pig	Enterococcus faecalis	45	37.35	230	1049389	66046.4	390249	3	256	str、aph(3')-III、ant(9)-Ia、erm(A)、erm(B)、lsa(A) 、optrA、poxtA、Cfr(D)、dfrG、tet(M)、tet(L)、fexA	-
M6-86	2021.11.20	fattening pig	6-month fattening pig	Enterococcus faecalis	86	37.28	215	338225	34748.2	202301	6	314	aph(3')-III、ant(6)-Ia、erm(A)、erm(B)、lsa(A)、lnu(G) 、optrA、cat、dfrG、tet(M)、tet(L)、fexA	-
M6-90	2021.11.20	fattening pig	6-month fattening pig	Enterococcus faecalis	89	37.28	212	337646	33570	202301	6	314	aph(3')-III、ant(6)-Ia、erm(A)、erm(B)、lsa(A)、lnu(G) 、optrA、cat、dfrG、tet(M)、tet(L)、fexA	-
M6-94	2021.11.20	fattening pig	6-month fattening pig	Enterococcus faecalis	83	37.28	215	338229	35994.5	211004	6	314	aph(3')-III、ant(6)-Ia、erm(A)、erm(B)、lsa(A)、lnu(G) 、optrA、cat、dfrG、tet(M)、tet(L)、fexA	-
M6-102	2021.11.20	fattening pig	6-month fattening pig	Enterococcus faecalis	87	37.28	215	338236	34351.9	202301	6	314	aph(3')-III、ant(6)-Ia、erm(A)、erm(B)、lsa(A)、lnu(G) 、optrA、cat、dfrG、tet(M)、tet(L)、fexA	-
M6-104	2021.11.20	fattening pig	6-month fattening pig	Enterococcus faecalis	87	37.28	215	338232	34354.6	202301	6	314	aph(3')-III、ant(6)-Ia、erm(A)、erm(B)、lsa(A)、lnu(G) 、optrA、cat、dfrG、tet(M)、tet(L)、fexA	-
M6-109	2021.11.20	fattening pig	6-month fattening pig	Enterococcus faecalis	91	37.28	215	337571	32830	211003	6	314	aph(3')-III、ant(6)-Ia、erm(A)、erm(B)、lsa(A)、lnu(G) 、optrA、cat、dfrG、tet(M)、tet(L)、fexA	-
M6-127	2021.11.20	fattening pig	6-month fattening pig	Enterococcus faecalis	83	37.29	215	335874	35956.9	202493	6	314	aph(3')-III、ant(6)-Ia、erm(A)、erm(B)、lsa(A)、lnu(G) 、optrA、cat、dfrG、tet(M)、tet(L)、fexA	-
M6-134	2021.11.20	fattening pig	6-month fattening pig	Enterococcus faecalis	86	37.28	215	338232	34755.5	202301	6	314	aph(3')-III、ant(6)-Ia、erm(A)、erm(B)、lsa(A)、lnu(G) 、optrA、cat、dfrG、tet(M)、tet(L)、fexA	-
M6-136	2021.11.20	fattening pig	6-month fattening pig	Enterococcus faecalis	87	37.28	215	338157	34339.6	202301	6	314	aph(3')-III、ant(6)-Ia、erm(A)、erm(B)、lsa(A)、lnu(G) 、optrA、cat、dfrG、tet(M)、tet(L)、fexA	-
M6-138	2021.11.20	fattening pig	6-month fattening pig	Enterococcus faecalis	89	37.28	215	338157	33576.9	202301	6	314	aph(3')-III、ant(6)-Ia、erm(A)、erm(B)、lsa(A)、lnu(G) 、optrA、cat、dfrG、tet(M)、tet(L)、fexA	-
M6-139	2021.11.20	fattening pig	6-month fattening pig	Enterococcus faecalis	86	37.28	215	338157	34743.4	202301	6	314	aph(3')-III、ant(6)-Ia、erm(A)、erm(B)、lsa(A)、lnu(G) 、optrA、cat、dfrG、tet(M)、tet(L)、fexA	-
M6-143	2021.11.20	fattening pig	6-month fattening pig	Enterococcus faecalis	87	37.28	209	338150	34345.4	202493	6	314	aph(3')-III、ant(6)-Ia、erm(A)、erm(B)、lsa(A)、lnu(G) 、optrA、cat、dfrG、tet(M)、tet(L)、fexA	-
M6-144	2021.11.20	fattening pig	6-month fattening pig	Enterococcus faecalis	89	37.28	215	338225	33573.2	202301	6	314	aph(3')-III、ant(6)-Ia、erm(A)、erm(B)、lsa(A)、lnu(G) 、optrA、cat、dfrG、tet(M)、tet(L)、fexA	-
M6-148	2021.11.20	fattening pig	6-month fattening pig	Enterococcus faecalis	83	37.28	215	338236	36003.9	202301	6	314	aph(3')-III、ant(6)-Ia、erm(A)、erm(B)、lsa(A)、lnu(G) 、optrA、cat、dfrG、tet(M)、tet(L)、fexA	-
M6-149	2021.11.20	fattening pig	6-month fattening pig	Enterococcus faecalis	105	37.2	215	338157	29161.5	202301	6	314	aph(3')-III、ant(6)-Ia、erm(A)、erm(B)、lsa(A)、lnu(G) 、optrA、cat、dfrG、tet(M)、tet(L)、fexA	-
M4-137	2021.11.20	fattening pig	4-month fattening pig	Enterococcus faecalis	34	37.47	203	1403307	85572.1	375208	2	444	aph(3')-III、aac(6')-aph(2'')、ant(6)-Ia、ant(9)-Ia、erm(A)、erm(B)、lsa(A)、lsa(E)、lnu(B)、optrA、dfrG、tet(M)、tet(L)、fexA	-
M2-87	2021.11.20	fattening pig	2-month fattening pig	Enterococcus faecalis	55	37.61	245	593137	50534.6	360014	3	476	str、aph(3')-III、ant(6)-Ia 、erm(A)、erm(B) 、lsa(A)、optrA、cat、dfrG、 tet(M)、tet(L)、fexA	-
M6-124	2021.11.20	fattening pig	6-month fattening pig	Enterococcus faecalis	33	37.5	259	564956	86712.2	361701	3	476	str、aph(3')-III、ant(6)-Ia 、erm(A)、erm(B) 、lsa(A)、optrA、cat、dfrG、 tet(M)、tet(L)、fexA	-
M6-147	2021.11.20	fattening pig	6-month fattening pig	Enterococcus faecalis	183	37.18	201	399011	16944.1	84207	9	480	aph(3')-III、str、aac(6')-aph(2'')、ant(6)-Ia、erm(A)、erm(B)、lsa(A)、lsa(E)、lnu(B)、optrA、cat、dfrG、tet(M)、tet(L)、fexA	-
B-2	2021.10.20	breeding pig	Breeding pig	Enterococcus faecalis	33	37.39	248	1411463	88021.1	372512	2	506	aph(3')-III、aac(6')-aph(2'') 、ant(6)-Ia、erm(A) 、erm(B)、lsa(A)、lsa(E)、lnu(B)、optrA 、dfrG 、tet(M)、tet(L)、fexA	-
B-19	2021.10.20	breeding pig	Breeding pig	Enterococcus faecalis	29	37.55	248	1411479	96449.8	1411479	1	506	aph(3')-III、aac(6')-aph(2'') 、ant(6)-Ia、erm(A) 、erm(B)、lsa(A)、lsa(E)、lnu(B)、optrA 、dfrG 、tet(M)、tet(L)、fexA	-
B-31	2021.10.20	breeding pig	Breeding pig	Enterococcus faecalis	31	37.55	248	1411479	90215.2	1411479	1	506	aph(3')-III、aac(6')-aph(2'') 、ant(6)-Ia、erm(A) 、erm(B)、lsa(A)、lsa(E)、lnu(B)、optrA 、dfrG 、tet(M)、tet(L)、fexA	-
B-35	2021.10.20	breeding pig	Breeding pig	Enterococcus faecalis	32	37.54	248	1411461	87497.3	1411461	1	506	aph(3')-III、aac(6')-aph(2'') 、ant(6)-Ia、erm(A) 、erm(B)、lsa(A)、lsa(E)、lnu(B)、optrA 、dfrG 、tet(M)、tet(L)、fexA	-
B-44	2021.10.20	breeding pig	Breeding pig	Enterococcus faecalis	53	37.51	212	814261	54072.3	372512	3	506	aph(3')-III、aac(6')-aph(2'') 、ant(6)-Ia、erm(A) 、erm(B)、lsa(A)、lsa(E)、lnu(B)、optrA 、dfrG 、tet(M)、tet(L)、fexA	-
B-59	2021.10.20	breeding pig	Breeding pig	Enterococcus faecalis	55	37.36	248	1411463	53608.6	372512	2	506	aph(3')-III、aac(6')-aph(2'') 、ant(6)-Ia、erm(A) 、erm(B)、lsa(A)、lsa(E)、lnu(B)、optrA 、dfrG 、tet(M)、tet(L)、fexA	-
B-66	2021.10.20	breeding pig	Breeding pig	Enterococcus faecalis	29	37.55	248	1411461	96449.2	1411461	1	506	aph(3')-III、aac(6')-aph(2'') 、ant(6)-Ia、erm(A) 、erm(B)、lsa(A)、lsa(E)、lnu(B)、optrA 、dfrG 、tet(M)、tet(L)、fexA	-
B-71	2021.10.20	breeding pig	Breeding pig	Enterococcus faecalis	35	37.4	248	926782	82911	372512	3	506	aph(3')-III、aac(6')-aph(2'') 、ant(6)-Ia、erm(A) 、erm(B)、lsa(A)、lsa(E)、lnu(B)、optrA 、dfrG 、tet(M)、tet(L)、fexA	-
B-75	2021.10.20	breeding pig	2-month fattening pig	Enterococcus faecalis	35	37.39	248	1411463	82980.1	372512	2	506	aph(3')-III、aac(6')-aph(2'') 、ant(6)-Ia、erm(A) 、erm(B)、lsa(A)、lsa(E)、lnu(B)、optrA 、dfrG 、tet(M)、tet(L)、fexA	-
M2-35	2021.10.25	fattening pig	2-month fattening pig	Enterococcus faecalis	35	37.4	248	926782	82913.7	372512	3	506	aph(3')-III、aac(6')-aph(2'') 、ant(6)-Ia、erm(A) 、erm(B)、lsa(A)、lsa(E)、lnu(B)、optrA 、dfrG 、tet(M)、tet(L)、fexA	-
M2-37	2021.10.25	fattening pig	2-month fattening pig	Enterococcus faecalis	34	37.39	248	1411463	85419.3	372512	2	506	aph(3')-III、aac(6')-aph(2'') 、ant(6)-Ia、erm(A) 、erm(B)、lsa(A)、lsa(E)、lnu(B)、optrA 、dfrG 、tet(M)、tet(L)、fexA	-
M2-39	2021.10.25	fattening pig	2-month fattening pig	Enterococcus faecalis	46	37.51	248	1411454	62301.9	372512	2	506	aph(3')-III、aac(6')-aph(2'') 、ant(6)-Ia、erm(A) 、erm(B)、lsa(A)、lsa(E)、lnu(B)、optrA 、dfrG 、tet(M)、tet(L)、fexA	-
M2-48	2021.10.25	fattening pig	2-month fattening pig	Enterococcus faecalis	34	37.39	248	1411463	85413.6	372512	2	506	aph(3')-III、aac(6')-aph(2'') 、ant(6)-Ia、erm(A) 、erm(B)、lsa(A)、lsa(E)、lnu(B)、optrA 、dfrG 、tet(M)、tet(L)、fexA	-
M2-55	2021.10.25	fattening pig	2-month fattening pig	Enterococcus faecalis	53	37.51	248	1411454	54082.2	372512	2	506	aph(3')-III、aac(6')-aph(2'') 、ant(6)-Ia、erm(A) 、erm(B)、lsa(A)、lsa(E)、lnu(B)、optrA 、dfrG 、tet(M)、tet(L)、fexA	-
M2-59	2021.10.25	fattening pig	2-month fattening pig	Enterococcus faecalis	35	37.4	248	926782	82913.6	372512	3	506	aph(3')-III、aac(6')-aph(2'') 、ant(6)-Ia、erm(A) 、erm(B)、lsa(A)、lsa(E)、lnu(B)、optrA 、dfrG 、tet(M)、tet(L)、fexA	-
M2-73	2021.10.25	fattening pig	2-month fattening pig	Enterococcus faecalis	36	37.39	248	1411463	80679.8	372512	2	506	aph(3')-III、aac(6')-aph(2'') 、ant(6)-Ia、erm(A) 、erm(B)、lsa(A)、lsa(E)、lnu(B)、optrA 、dfrG 、tet(M)、tet(L)、fexA	-
M2-77	2021.10.25	fattening pig	2-month fattening pig	Enterococcus faecalis	28	37.43	259	926782	102921	372512	3	506	erm(A)、erm(B)、lsa(A)、optrA、tet(M)、tet(L)、fexA	-
M2-82	2021.10.25	fattening pig	2-month fattening pig	Enterococcus faecalis	34	37.4	248	926782	85365.3	372512	3	506	aph(3')-III、aac(6')-aph(2'') 、ant(6)-Ia、erm(A) 、erm(B)、lsa(A)、lsa(E)、lnu(B)、optrA 、dfrG 、tet(M)、tet(L)、fexA	-
M2-90	2021.10.25	fattening pig	2-month fattening pig	Enterococcus faecalis	43	37.51	248	1411442	66656	372512	2	506	aph(3')-III、aac(6')-aph(2'') 、ant(6)-Ia、erm(A) 、erm(B)、lsa(A)、lsa(E)、lnu(B)、optrA 、dfrG 、tet(M)、tet(L)、fexA	-
M2-97	2021.10.25	fattening pig	2-month fattening pig	Enterococcus faecalis	35	37.4	248	926782	82913.6	372512	3	506	aph(3')-III、aac(6')-aph(2'') 、ant(6)-Ia、erm(A) 、erm(B)、lsa(A)、lsa(E)、lnu(B)、optrA 、dfrG 、tet(M)、tet(L)、fexA	-
M2-99	2021.10.25	fattening pig	2-month fattening pig	Enterococcus faecalis	51	37.51	248	1411442	56207.8	372512	2	506	aph(3')-III、aac(6')-aph(2'') 、ant(6)-Ia、erm(A) 、erm(B)、lsa(A)、lsa(E)、lnu(B)、optrA 、dfrG 、tet(M)、tet(L)、fexA	-
M4-32	2021.11.15	fattening pig	4-month fattening pig	Enterococcus faecalis	35	37.37	248	926782	83900.9	372512	3	506	aph(3')-III、aac(6')-aph(2'') 、ant(6)-Ia、erm(A) 、erm(B)、lsa(A)、lsa(E)、lnu(B)、optrA 、dfrG 、tet(M)、tet(L)、fexA	-
M4-35	2021.11.15	fattening pig	4-month fattening pig	Enterococcus faecalis	36	37.4	248	926782	80607.2	372512	3	506	aph(3')-III、aac(6')-aph(2'') 、ant(6)-Ia、erm(A) 、erm(B)、lsa(A)、lsa(E)、lnu(B)、optrA 、dfrG 、tet(M)、tet(L)、fexA	-
M4-55	2021.11.15	fattening pig	4-month fattening pig	Enterococcus faecalis	39	37.36	248	843137	75327.6	372512	3	506	aph(3')-III、aac(6')-aph(2'') 、ant(6)-Ia、erm(A) 、erm(B)、lsa(A)、lsa(E)、lnu(B)、optrA 、dfrG 、tet(M)、tet(L)、fexA	-
M4-87	2021.11.15	fattening pig	4-month fattening pig	Enterococcus faecalis	35	37.39	248	1411463	82974.7	350181	2	506	aph(3')-III、aac(6')-aph(2'') 、ant(6)-Ia、erm(A) 、erm(B)、lsa(A)、lsa(E)、lnu(B)、optrA 、dfrG 、tet(M)、tet(L)、fexA	-
M4-99	2021.11.15	fattening pig	4-month fattening pig	Enterococcus faecalis	35	37.4	248	926781	82913.7	372512	3	506	aph(3')-III、aac(6')-aph(2'') 、ant(6)-Ia、erm(A) 、erm(B)、lsa(A)、lsa(E)、lnu(B)、optrA 、dfrG 、tet(M)、tet(L)、fexA	-
M4-114	2021.11.15	fattening pig	4-month fattening pig	Enterococcus faecalis	35	37.4	248	926782	82913.6	372512	3	506	aph(3')-III、aac(6')-aph(2'') 、ant(6)-Ia、erm(A) 、erm(B)、lsa(A)、lsa(E)、lnu(B)、optrA 、dfrG 、tet(M)、tet(L)、fexA	-
M4-140	2021.11.15	fattening pig	4-month fattening pig	Enterococcus faecalis	52	37.51	248	1411443	55119.4	372512	2	506	aph(3')-III、aac(6')-aph(2'') 、ant(6)-Ia、erm(A) 、erm(B)、lsa(A)、lsa(E)、lnu(B)、optrA 、dfrG 、tet(M)、tet(L)、fexA	-
M4-147	2021.11.15	fattening pig	4-month fattening pig	Enterococcus faecalis	36	37.4	248	926782	80608.1	372512	3	506	aph(3')-III、aac(6')-aph(2'') 、ant(6)-Ia、erm(A) 、erm(B)、lsa(A)、lsa(E)、lnu(B)、optrA 、dfrG 、tet(M)、tet(L)、fexA	-
M4-150	2021.11.15	fattening pig	4-month fattening pig	Enterococcus faecalis	37	37.39	248	1411463	78508	372512	2	506	aph(3')-III、aac(6')-aph(2'') 、ant(6)-Ia、erm(A) 、erm(B)、lsa(A)、lsa(E)、lnu(B)、optrA 、dfrG 、tet(M)、tet(L)、fexA	-
M6-15	2021.11.20	fattening pig	6-month fattening pig	Enterococcus faecalis	31	37.47	248	1444094	91256.8	1444094	1	506	aph(3')-III、aac(6')-aph(2'') 、ant(6)-Ia、erm(A) 、erm(B)、lsa(A)、lsa(E)、lnu(B)、optrA 、dfrG 、tet(M)、tet(L)、fexA	-
M6-33	2021.11.20	fattening pig	6-month fattening pig	Enterococcus faecalis	31	37.47	248	1444094	91256.8	1444094	1	506	aph(3')-III、aac(6')-aph(2'') 、ant(6)-Ia、erm(A) 、erm(B)、lsa(A)、lsa(E)、lnu(B)、optrA 、dfrG 、tet(M)、tet(L)、fexA	-
M6-34	2021.11.20	fattening pig	6-month fattening pig	Enterococcus faecalis	30	37.47	248	1444094	94299	1444094	1	506	aph(3')-III、aac(6')-aph(2'') 、ant(6)-Ia、erm(A) 、erm(B)、lsa(A)、lsa(E)、lnu(B)、optrA 、dfrG 、tet(M)、tet(L)、fexA	-
M6-47	2021.11.20	fattening pig	6-month fattening pig	Enterococcus faecalis	30	37.47	248	1444094	94289.6	1444094	1	506	aph(3')-III、aac(6')-aph(2'') 、ant(6)-Ia、erm(A) 、erm(B)、lsa(A)、lsa(E)、lnu(B)、optrA 、dfrG 、tet(M)、tet(L)、fexA	-
M6-64	2021.11.20	fattening pig	6-month fattening pig	Enterococcus faecalis	31	37.47	248	1444090	91259.2	1444090	1	506	aph(3')-III、aac(6')-aph(2'') 、ant(6)-Ia、erm(A) 、erm(B)、lsa(A)、lsa(E)、lnu(B)、optrA 、dfrG 、tet(M)、tet(L)、fexA	-
M6-74	2021.11.20	fattening pig	6-month fattening pig	Enterococcus faecalis	48	37.53	248	1411465	59463.8	372510	2	506	aph(3')-III、ant(6)-Ia、erm(A)、erm(B)、lsa(A)、optrA、dfrG、tet(M)、tet(L)、fexA	-
M6-87	2021.11.20	fattening pig	6-month fattening pig	Enterococcus faecalis	30	37.39	248	1411463	93489.5	1411463	1	506	aph(3')-III、aac(6')-aph(2'') 、ant(6)-Ia、erm(A) 、erm(B)、lsa(A)、lsa(E)、lnu(B)、optrA 、dfrG 、tet(M)、tet(L)、fexA	-
M6-97	2021.11.20	fattening pig	6-month fattening pig	Enterococcus faecalis	29	37.5	259	1411465	96693.8	1411465	1	506	aph(3')-III、aac(6')-aph(2'') 、ant(6)-Ia、erm(A) 、erm(B)、lsa(A)、lsa(E)、lnu(B)、optrA 、dfrG 、tet(M)、tet(L)、fexA	-
M6-130	2021.11.20	fattening pig	6-month fattening pig	Enterococcus faecalis	40	37.54	223	814262	70057	372513	3	506	aph(3')-III、ant(6)-Ia、erm(A)、erm(B)、lsa(A)、optrA、dfrG、tet(M)、tet(L)、fexA	-
M4-107	2021.11.15	fattening pig	4-month fattening pig	Enterococcus faecalis	33	37.39	248	1411463	87995.5	372512	2	506	aph(3')-III、aac(6')-aph(2'') 、ant(6)-Ia、erm(A) 、erm(B)、lsa(A)、lsa(E)、lnu(B)、optrA 、dfrG 、tet(M)、tet(L)、fexA	-
B-4	2021.10.20	breeding pig	Breeding pig	Enterococcus faecalis	26	37.49	252	1365629	109491	614265	2	535	aph(3')-III、aac(6')-aph(2'')、ant(6)-Ia、erm(A)、erm(B)、lsa(A)、lsa(E) 、lnu(B)、optrA、dfrG、tet(M)、tet(L)、fexA	-
B-16	2021.10.20	breeding pig	Breeding pig	Enterococcus faecalis	26	37.49	252	1365729	109495	614265	2	535	aph(3')-III、aac(6')-aph(2'')、ant(6)-Ia、erm(A)、erm(B)、lsa(A)、lsa(E) 、lnu(B)、optrA、dfrG、tet(M)、tet(L)、fexA	-
B-23	2021.10.20	breeding pig	Breeding pig	Enterococcus faecalis	27	37.49	235	1365729	105423	614265	2	535	aph(3')-III、aac(6')-aph(2'')、ant(6)-Ia、erm(A)、erm(B)、lsa(A)、lsa(E) 、lnu(B)、optrA、dfrG、tet(M)、tet(L)、fexA	-
B-14	2021.10.20	breeding pig	Breeding pig	Enterococcus faecalis	38	37.59	202	525064	73108.4	364949	3	591	aph(3')-III 、ant(6)-Ia、aac(6')-aph(2'') 、erm(A) 、erm(B)、lsa(A)、optrA、cat 、dfrG 、tet(M)、fexA	-
M2-80	2021.10.25	fattening pig	2-month fattening pig	Enterococcus faecalis	30	37.57	259	1351595	92077.4	374919	2	631	aph(3')-III、ant(9)-Ia、erm(A)、erm(B)、lsa(A)、optrA、cat、dfrG、tet(M)、tet(L)、fexA	-
M6-35	2021.11.20	fattening pig	6-month fattening pig	Enterococcus faecalis	30	37.57	259	1351595	92077.1	374920	2	631	aph(3')-III、ant(9)-Ia、erm(A)、erm(B)、lsa(A)、optrA、cat、dfrG、tet(M)、tet(L)、fexA	-
B-26	2021.10.20	breeding pig	Breeding pig	Enterococcus faecalis	102	36.97	202	536216	31351.3	225783	4	632	aph(3')-III、aac(6')-aph(2'')、ant(6)-Ia、erm(A)、erm(B)、lsa(A)、lsa(E) 、lnu(B)、optrA、cat、dfrG、tet(M)、tet(L)、fexA	-
B-43	2021.10.20	breeding pig	Breeding pig	Enterococcus faecalis	76	37.15	202	536218	40236	324707	4	632	aph(3')-III、aac(6')-aph(2'')、ant(6)-Ia、erm(A)、erm(B)、lsa(A)、lsa(E) 、lnu(B)、optrA、cat、dfrG、tet(M)、tet(L)、fexA	-
B-48	2021.10.20	breeding pig	Breeding pig	Enterococcus faecalis	78	37.1	202	536218	39745.2	324335	4	632	aph(3')-III、aac(6')-aph(2'')、ant(6)-Ia、erm(A)、erm(B)、lsa(A)、lsa(E) 、lnu(B)、optrA、cat、dfrG、tet(M)、tet(L)、fexA	-
B-55	2021.10.20	breeding pig	Breeding pig	Enterococcus faecalis	94	36.97	202	536329	34010	225783	4	632	aph(3')-III、aac(6')-aph(2'')、ant(6)-Ia、erm(A)、erm(B)、lsa(A)、lsa(E) 、lnu(B)、optrA、cat、dfrG、tet(M)、tet(L)、fexA	-
B-81	2021.10.20	breeding pig	Breeding pig	Enterococcus faecalis	77	37.1	202	536539	40279.9	324825	4	632	aph(3')-III、aac(6')-aph(2'')、ant(6)-Ia、erm(A)、erm(B)、lsa(A)、lsa(E) 、lnu(B)、optrA、cat、dfrG、tet(M)、tet(L)、fexA	-
M2-84	2021.10.25	fattening pig	2-month fattening pig	Enterococcus faecalis	55	37.23	202	519659	54593.4	195053	5	632	aph(3')-III、aac(6')-aph(2'')、ant(6)-Ia、erm(A)、erm(B)、lsa(A)、lsa(E) 、lnu(B)、optrA、cat、dfrG、tet(M)、tet(L)、fexA	-
M4-62	2021.11.15	fattening pig	4-month fattening pig	Enterococcus faecalis	58	37.18	202	519659	52508.9	194948	5	632	aph(3')-III、aac(6')-aph(2'')、ant(6)-Ia、erm(A)、erm(B)、lsa(A)、lsa(E) 、lnu(B)、optrA、cat、dfrG、tet(M)、tet(L)、fexA	-
M6-93	2021.11.20	fattening pig	6-month fattening pig	Enterococcus faecalis	172	36.85	200	536316	19602.7	149370	6	632	aph(2'')-If、aph(3')-III、ant(6)-Ia、ant(9)-Ia、erm(A)、erm(B) 、lsa(A)、 optrA、cat 、dfrG、tet(M)、tet(L)、fexA	-
B-117	2021.10.20	breeding pig	Breeding pig	Enterococcus faecalis	49	37.36	202	635564	60177.2	259952	4	634	aph(3')-III、aac(6')-aph(2'')、ant(6)-Ia 、erm(A) 、erm(B)、lsa(A)、lsa(E)、lnu(B)、optrA 、dfrG 、tet(M)、tet(L)、fexA	-
M2-1	2021.10.25	fattening pig	2-month fattening pig	Enterococcus faecalis	38	37.37	210	1117569	77470	259952	3	634	aac(6')-aph(2'')、erm(A)、erm(B)、lsa(A)、optrA、dfrG、tet(M)、tet(L)、fexA	-
M2-7	2021.10.25	fattening pig	2-month fattening pig	Enterococcus faecalis	45	37.36	210	1117469	65528.6	259952	3	634	aph(3')-III、aac(6')-aph(2'')、ant(6)-Ia、erm(A)、erm(B)、lsa(A)、lsa(E)、lnu(B)、optrA、dfrG、tet(M)、tet(L)、fexA	-
M2-18	2021.10.25	fattening pig	2-month fattening pig	Enterococcus faecalis	46	37.38	213	1117743	63813.9	259952	3	634	aph(3')-III、aac(6')-aph(2'')、ant(6)-Ia、erm(A)、erm(B)、lsa(A)、lsa(E)、lnu(B)、optrA、dfrG、tet(M)、tet(L)、fexA	-
M2-23	2021.10.25	fattening pig	2-month fattening pig	Enterococcus faecalis	48	37.36	213	1117469	61430.1	259952	3	634	aph(3')-III、aac(6')-aph(2'')、ant(6)-Ia、erm(A)、erm(B)、lsa(A)、lsa(E)、lnu(B)、optrA、dfrG、tet(M)、tet(L)、fexA	-
M2-102	2021.10.25	fattening pig	2-month fattening pig	Enterococcus faecalis	15	37.5	259	1386095	187114	370865	2	634	erm(B)、lsa(A) 、optrA、dfrG、tet(M)、tet(L)、fexA	-
M4-28	2021.11.15	fattening pig	2-month fattening pig	Enterococcus faecalis	47	37.35	213	1117468	63532.8	259952	3	634	aph(3')-III、aac(6')-aph(2'')、ant(6)-Ia、erm(A)、erm(B)、lsa(A)、lsa(E)、lnu(B)、optrA、dfrG、tet(M)、tet(L)、fexA	-
M2-24	2021.10.25	fattening pig	2-month fattening pig	Enterococcus faecalis	92	37.51	201	706185	30901.6	138347	6	868	str、aph(3')-III 、aac(6')-aph(2'')、ant(6)-Ia、 erm(A)、erm(B)、lsa(A)、lsa(E)、lnu(B)、optrA 、cat、dfrG 、tet(M)、tet(L)、fexA	-
M2-44	2021.10.25	fattening pig	2-month fattening pig	Enterococcus faecalis	778	37.17	200	138693	4399.2	23226	38	868	str、aph(3')-III 、aac(6')-aph(2'')、ant(6)-Ia、 erm(A)、erm(B)、lsa(A)、lsa(E)、lnu(B)、optrA 、cat、dfrG 、tet(M)、tet(L)、fexA	-
M2-89	2021.10.25	fattening pig	2-month fattening pig	Enterococcus faecalis	87	37.51	201	706185	32674.3	138125	6	868	str、aph(3')-III 、aac(6')-aph(2'')、ant(6)-Ia、 erm(A)、erm(B)、lsa(A)、lsa(E)、lnu(B)、optrA 、cat、dfrG 、tet(M)、tet(L)、fexA	-
M4-84	2021.11.15	fattening pig	4-month fattening pig	Enterococcus faecalis	87	37.51	201	706185	32677	138342	6	868	str、aph(3')-III 、aac(6')-aph(2'')、ant(6)-Ia、 erm(A)、erm(B)、lsa(A)、lsa(E)、lnu(B)、optrA 、cat、dfrG 、tet(M)、tet(L)、fexA	-
M4-95	2021.11.15	fattening pig	4-month fattening pig	Enterococcus faecalis	87	37.51	201	706185	32679.3	138347	6	868	str、aph(3')-III 、aac(6')-aph(2'')、ant(6)-Ia、 erm(A)、erm(B)、lsa(A)、lsa(E)、lnu(B)、optrA 、cat、dfrG 、tet(M)、tet(L)、fexA	-
M4-112	2021.11.15	fattening pig	4-month fattening pig	Enterococcus faecalis	91	37.51	201	706185	31238.4	138347	6	868	str、aph(3')-III 、aac(6')-aph(2'')、ant(6)-Ia、 erm(A)、erm(B)、lsa(A)、lsa(E)、lnu(B)、optrA 、cat、dfrG 、tet(M)、tet(L)、fexA	-
M4-139	2021.11.15	fattening pig	4-month fattening pig	Enterococcus faecalis	87	37.51	201	706185	32705.7	138348	6	868	str、aph(3')-III 、aac(6')-aph(2'')、ant(6)-Ia、 erm(A)、erm(B)、lsa(A)、lsa(E)、lnu(B)、optrA 、cat、dfrG 、tet(M)、tet(L)、fexA	-
M4-143	2021.11.15	fattening pig	4-month fattening pig	Enterococcus faecalis	87	37.51	201	706185	32675.9	138348	6	868	str、aph(3')-III 、aac(6')-aph(2'')、ant(6)-Ia、 erm(A)、erm(B)、lsa(A)、lsa(E)、lnu(B)、optrA 、cat、dfrG 、tet(M)、tet(L)、fexA	-
B-3	2021.10.20	breeding pig	Breeding pig	Enterococcus faecalis	47	37.46	255	746901	62463.1	254657	3	902	aph(3')-III、ant(6)-Ia、ant(9)-Ia、erm(A)、 erm(B)、lsa(A)、optrA、cat、dfrG 、tet(M)、tet(L)、fexA	-
B-9	2021.10.20	breeding pig	Breeding pig	Enterococcus faecalis	43	37.46	255	748229	68278	254657	3	902	aph(3')-III、ant(6)-Ia、ant(9)-Ia、erm(A)、 erm(B)、lsa(A)、optrA、cat、dfrG 、tet(M)、tet(L)、fexA	-
B-11	2021.10.20	breeding pig	Breeding pig	Enterococcus faecalis	45	37.46	255	748116	65241.9	254657	3	902	aph(3')-III、ant(6)-Ia、ant(9)-Ia、erm(A)、 erm(B)、lsa(A)、optrA、cat、dfrG 、tet(M)、tet(L)、fexA	-
B-15	2021.10.20	breeding pig	Breeding pig	Enterococcus faecalis	44	37.46	259	748116	66661.4	254657	3	902	aph(3')-III、ant(6)-Ia、ant(9)-Ia、erm(A)、 erm(B)、lsa(A)、optrA、cat、dfrG 、tet(M)、tet(L)、fexA	-
B-18	2021.10.20	breeding pig	Breeding pig	Enterococcus faecalis	51	37.46	255	748229	57564.2	254657	3	902	aph(3')-III、ant(6)-Ia、ant(9)-Ia、erm(A)、 erm(B)、lsa(A)、optrA、cat、dfrG 、tet(M)、tet(L)、fexA	-
B-20	2021.10.20	breeding pig	Breeding pig	Enterococcus faecalis	51	37.46	255	748229	57565.2	254657	3	902	aph(3')-III、ant(6)-Ia、ant(9)-Ia、erm(A)、 erm(B)、lsa(A)、optrA、cat、dfrG 、tet(M)、tet(L)、fexA	-
B-21	2021.10.20	breeding pig	Breeding pig	Enterococcus faecalis	48	37.46	255	748229	61166.8	254657	3	902	aph(3')-III、ant(6)-Ia、ant(9)-Ia、erm(A)、 erm(B)、lsa(A)、optrA、cat、dfrG 、tet(M)、tet(L)、fexA	-
B-37	2021.10.20	breeding pig	Breeding pig	Enterococcus faecalis	48	37.46	255	748229	61164.6	254657	3	902	aph(3')-III、ant(6)-Ia、ant(9)-Ia、erm(A)、 erm(B)、lsa(A)、optrA、cat、dfrG 、tet(M)、tet(L)、fexA	-
B-47	2021.10.20	breeding pig	Breeding pig	Enterococcus faecalis	49	37.46	235	1298015	58969.1	254657	2	902	aph(3')-III、ant(6)-Ia、ant(9)-Ia、erm(A)、 erm(B)、lsa(A)、optrA、cat、dfrG 、tet(M)、tet(L)、fexA	-
B-49	2021.10.20	breeding pig	Breeding pig	Enterococcus faecalis	52	37.46	255	427905	56452.7	254657	5	902	aph(3')-III、ant(6)-Ia、ant(9)-Ia、erm(A)、 erm(B)、lsa(A)、optrA、cat、dfrG 、tet(M)、tet(L)、fexA	-
B-73	2021.10.20	breeding pig	Breeding pig	Enterococcus faecalis	53	37.46	235	735732	55406.5	254657	3	902	aph(3')-III、ant(6)-Ia、ant(9)-Ia、erm(A)、 erm(B)、lsa(A)、optrA、cat、dfrG 、tet(M)、tet(L)、fexA	-
B-77	2021.10.20	breeding pig	Breeding pig	Enterococcus faecalis	51	37.46	255	748229	57564.2	254656	3	902	aph(3')-III、ant(6)-Ia、 erm(A) 、erm(B)、lsa(A)、optrA 、cat、dfrG 、tet(M)、tet(L)、fexA	-
B-78	2021.10.20	breeding pig	Breeding pig	Enterococcus faecalis	49	37.46	255	748229	59909.2	254657	3	902	aph(3')-III、ant(6)-Ia、ant(9)-Ia、erm(A)、 erm(B)、lsa(A)、optrA、cat、dfrG 、tet(M)、tet(L)、fexA	-
B-79	2021.10.20	breeding pig	Breeding pig	Enterococcus faecalis	51	37.46	255	748229	57566.2	254657	3	902	aph(3')-III、ant(6)-Ia、ant(9)-Ia、erm(A)、 erm(B)、lsa(A)、optrA、cat、dfrG 、tet(M)、tet(L)、fexA	-
B-82	2021.10.20	breeding pig	Breeding pig	Enterococcus faecalis	50	37.46	235	748116	58721	254657	3	902	aph(3')-III、ant(6)-Ia、ant(9)-Ia、erm(A)、 erm(B)、lsa(A)、optrA、cat、dfrG 、tet(M)、tet(L)、fexA	-
B-87	2021.10.20	breeding pig	Breeding pig	Enterococcus faecalis	48	37.46	255	748229	61160.6	254657	3	902	aph(3')-III、ant(6)-Ia、ant(9)-Ia、erm(A)、 erm(B)、lsa(A)、optrA、cat、dfrG 、tet(M)、tet(L)、fexA	-
B-103	2021.10.20	breeding pig	Breeding pig	Enterococcus faecalis	48	37.46	255	748229	61166.8	254657	3	902	aph(3')-III、ant(6)-Ia、ant(9)-Ia、erm(A)、 erm(B)、lsa(A)、optrA、cat、dfrG 、tet(M)、tet(L)、fexA	-
B-140	2021.10.20	breeding pig	Breeding pig	Enterococcus faecalis	54	37.46	235	748116	54371.6	254657	3	902	aph(3')-III、ant(6)-Ia、ant(9)-Ia、erm(A)、 erm(B)、lsa(A)、optrA、cat、dfrG 、tet(M)、tet(L)、fexA	-
B-83	2021.10.20	breeding pig	Breeding pig	Enterococcus faecalis	116	37.33	208	210300	25829.1	84444	11	982	aph(3')-III、ant(6)-Ia、ant(9)-Ia、erm(A)、 erm(B)、lsa(A)、optrA、cat、dfrG 、tet(M)、tet(L)、fexA	-
B-126	2021.10.20	breeding pig	Breeding pig	Enterococcus faecalis	105	37.34	218	458425	28380.2	105112	9	982	aph(3')-III、ant(6)-Ia、ant(9)-Ia、erm(A)、 erm(B)、lsa(A)、optrA、cat、dfrG 、tet(M)、tet(L)、fexA	-
B-132	2021.10.20	breeding pig	Breeding pig	Enterococcus faecalis	101	37.33	218	414705	29522	106134	9	982	aph(3')-III、ant(6)-Ia、ant(9)-Ia、erm(A)、 erm(B)、lsa(A)、optrA、cat、dfrG 、tet(M)、tet(L)、fexA	-
M2-31	2021.10.25	fattening pig	2-month fattening pig	Enterococcus faecalis	110	37.33	208	458425	27105.3	106134	9	982	aph(3')-III、ant(6)-Ia、ant(9)-Ia、erm(A)、 erm(B)、lsa(A)、optrA、cat、dfrG 、tet(M)、tet(L)、fexA	-
M4-92	2021.11.15	fattening pig	4-month fattening pig	Enterococcus faecalis	138	37.3	218	260045	21914.4	78591	11	982	aph(3')-III、ant(6)-Ia、ant(9)-Ia、erm(A)、 erm(B)、lsa(A)、optrA、cat、dfrG 、tet(M)、tet(L)、fexA	-
M2-14	2021.10.25	fattening pig	2-month fattening pig	Enterococcus faecalis	72	37.43	212	486371	39585.1	217383	5	1250	aph(3')-III、aac(6')-aph(2'')、ant(6)-Ia、 erm(A)、erm(B)、lsa(A)、lsa(E)、lnu(B)、optrA、dfrG、tet(M)、tet(L)、fexA	-
M2-103	2021.10.25	fattening pig	2-month fattening pig	Enterococcus faecalis	56	37.43	248	486369	51056.9	184122	5	1250	aph(3')-III、aac(6')-aph(2'')、ant(6)-Ia、 erm(A)、erm(B)、lsa(A)、lsa(E)、lnu(B)、optrA、dfrG、tet(M)、tet(L)、fexA	-
M4-146	2021.11.15	fattening pig	4-month fattening pig	Enterococcus faecalis	52	37.43	248	486370	54990.6	200536	5	1250	aph(3')-III、aac(6')-aph(2'')、ant(6)-Ia、 erm(A)、erm(B)、lsa(A)、lsa(E)、lnu(B)、optrA、dfrG、tet(M)、tet(L)、fexA	-
M2-9	2021.10.25	fattening pig	2-month fattening pig	Enterococcus faecalis	1586	36.82	200	80062	2460	17235	68	1251	str、aph(3')-III、aac(6')-aph(2'')、ant(6)-Ia、ant(9)-Ia、erm(A)、erm(B)、lsa(A)、lsa(E)、lnu(B) 、optrA、poxtA、Cfr(D)、cat、dfrG、tet(M)、tet(L)、fexA	-
M2-16	2021.10.25	fattening pig	2-month fattening pig	Enterococcus faecalis	1795	36.97	200	75770	2110.6	13603	72	1252	aph(3')-III 、aac(6')-aph(2'')、ant(6)-Ia、erm(A)、erm(B)、lsa(A)、lsa(E)、lnu(B)、optrA、dfrG、tet(M)、tet(L)、fexA	-
M6-112	2021.11.20	fattening pig	2-month fattening pig	Enterococcus faecalis	70	37.49	201	708902	42333.8	153225	4	1253	aph(3')-III、aac(6')-aph(2'')、ant(6)-Ia、erm(A)、erm(B)、lsa(A)、lsa(E)、lnu(B)、optrA、cat、dfrG、tet(M)、tet(L)、fexA	-
M2-56	2021.10.25	fattening pig	2-month fattening pig	Enterococcus faecalis	34	37.56	259	754917	81580	289104	3	1254	str、aph(3')-III、ant(6)-Ia、ant(9)-Ia 、erm(A)、erm(B)、lsa(A)、optrA、dfrG、tet(M)、tet(L)、fexA	-
M2-62	2021.10.25	fattening pig	2-month fattening pig	Enterococcus faecalis	35	37.56	259	754917	79248.1	288891	3	1254	str、aph(3')-III、ant(6)-Ia、ant(9)-Ia 、erm(A)、erm(B)、lsa(A)、optrA、dfrG、tet(M)、tet(L)、fexA	-
M2-65	2021.10.25	fattening pig	2-month fattening pig	Enterococcus faecalis	35	37.56	259	754917	79248.1	288891	3	1254	str、aph(3')-III、ant(6)-Ia、ant(9)-Ia 、erm(A)、erm(B)、lsa(A)、optrA、dfrG、tet(M)、tet(L)、fexA	-
M2-75	2021.10.25	fattening pig	2-month fattening pig	Enterococcus faecalis	35	37.56	259	754917	79253.9	289204	3	1254	str、aph(3')-III、ant(6)-Ia、ant(9)-Ia 、erm(A)、erm(B)、lsa(A)、optrA、dfrG、tet(M)、tet(L)、fexA	-
M2-115	2021.10.25	fattening pig	2-month fattening pig	Enterococcus faecalis	34	37.56	259	754917	81580	289104	3	1254	str、aph(3')-III、ant(6)-Ia、ant(9)-Ia 、erm(A)、erm(B)、lsa(A)、optrA、dfrG、tet(M)、tet(L)、fexA	-
M4-4	2021.11.15	fattening pig	4-month fattening pig	Enterococcus faecalis	33	37.56	259	754917	84043.6	288891	3	1254	str、aph(3')-III、ant(6)-Ia、ant(9)-Ia 、erm(A)、erm(B)、lsa(A)、optrA、dfrG、tet(M)、tet(L)、fexA	-
M4-54	2021.11.15	fattening pig	4-month fattening pig	Enterococcus faecalis	1528	37.19	200	68871	2319.8	16420	61	1255	str、aph(3')-III、aac(6')-aph(2'')、ant(6)-Ia、ant(9)-Ia、erm(A)、erm(B)、lsa(A)、lsa(E)、lnu(B)、optrA、poxtA、Cfr(D)、dfrG、tet(M)、tet(L)、fexA	-
M4-135	2021.11.15	fattening pig	4-month fattening pig	Enterococcus faecalis	2126	37.24	200	69616	1779.8	10833	83	1256	str、aph(3')-III、aac(6')-aph(2'')、ant(6)-Ia、ant(9)-Ia、erm(A)、erm(B)、lsa(A)、lsa(E)、lnu(B)、optrA、dfrG、tet(M)、tet(L)、fexA	-
M6-22	2021.11.20	fattening pig	6-month fattening pig	Enterococcus faecalis	81	37.46	210	278585	36628.2	172523	7	1257	ant(6)-Ia、aac(6')-aph(2'')、ant(9)-Ia、erm(A)、erm(B)、lsa(A)、lsa(E)、lnu(B)、optrA、cat、dfrG、tet(M)、tet(L)、tet(O/W/32/O)、fexA、fexB	-
M6-44	2021.11.20	fattening pig	6-month fattening pig	Enterococcus faecalis	84	37.47	210	278585	35241.4	172523	7	1257	ant(6)-Ia、aac(6')-aph(2'')、ant(9)-Ia、erm(A)、erm(B)、lsa(A)、lsa(E)、lnu(B)、optrA、cat、dfrG、tet(M)、tet(L)、tet(O/W/32/O)、fexA、fexB	-
M6-52	2021.11.20	fattening pig	6-month fattening pig	Enterococcus faecalis	78	37.48	210	279778	37934.5	172519	7	1257	ant(6)-Ia、aac(6')-aph(2'')、ant(9)-Ia、erm(A)、erm(B)、lsa(A)、lsa(E)、lnu(B)、optrA、cat、dfrG、tet(M)、tet(L)、tet(O/W/32/O)、fexA、fexB	-
M6-59	2021.11.20	fattening pig	4-month fattening pig	Enterococcus faecalis	76	37.48	210	279778	38928.1	172519	7	1257	ant(6)-Ia、aac(6')-aph(2'')、ant(9)-Ia、erm(A)、erm(B)、lsa(A)、lsa(E)、lnu(B)、optrA、cat、dfrG、tet(M)、tet(L)、tet(O/W/32/O)、fexA、fexB	-
B-6	2021.10.20	breeding pig	Breeding pig	Enterococcus faecium	122	37.89	205	192224	21689.1	81406	12	1630	aph(3')-III 、ant(6)-Ia、aac(6')-Ii、aac(6')-aph(2'') 、erm(B)、lsa(E)、lnu(B)、msr(C)、optrA、poxtA 、tet(M)、tet(L) 、fexA 、fexB 、ClpL	V24A, S27G, R34Q, G66E, E100Q, K144Q, T172A, L177I, A216S, T324A, N496K, A499I, E525D
B-12	2021.10.20	breeding pig	Breeding pig	Enterococcus faecium	120	38.03	242	250830	21491.7	61068	12	2165	aph(3')-III 、ant(6)-Ia 、aac(6')-aph(2'')、aac(6')-Ii、erm(B)、lsa(E)、lnu(B)、msr(C)、optrA 、dfrG 、tet(M)、tet(L)、fexA	V24A, S27G, R34Q, G66E, E100Q, K144Q, T172A, L177I, A216S, T324A, N496K, A499I, E525D
B-34	2021.10.20	breeding pig	Breeding pig	Enterococcus faecium	112	38.09	205	239888	22090.5	65985	12	184	aac(6')-Ii、ant(9)-Ia 、erm(A)、optrA、dfrG、tet(M)、tet(L)、fexA 、fexB	V24A, S27G, R34Q, G66E, E100Q, K144Q, T172A, L177I, A216S, T324A, N496K, A499I, E525D
B-57	2021.10.20	breeding pig	Breeding pig	Enterococcus faecium	123	38.03	210	257995	20971.3	61068	12	2165	aph(3')-III 、ant(6)-Ia 、aac(6')-aph(2'')、aac(6')-Ii、erm(B)、lsa(E)、lnu(B)、msr(C)、optrA 、dfrG 、tet(M)、tet(L)、fexA	V24A, S27G, R34Q, G66E, E100Q, K144Q, T172A, L177I, A216S, T324A, N496K, A499I, E525D
B-124	2021.10.20	breeding pig	Breeding pig	Enterococcus faecium	126	38.03	211	258087	20476.3	64257	12	2165	aph(3')-III 、ant(6)-Ia 、aac(6')-aph(2'')、aac(6')-Ii、erm(B)、lsa(E)、lnu(B)、msr(C)、optrA 、dfrG 、tet(M)、tet(L)、fexA	V24A, S27G, R34Q, G66E, E100Q, K144Q, T172A, L177I, A216S, T324A, N496K, A499I, E525D
M2-95	2021.10.25	fattening pig	2-month fattening pig	Enterococcus faecium	156	37.88	214	155839	17704.1	56545	16	323	aph(3')-III 、ant(6)-Ia、aac(6')-Ii、aac(6')-aph(2'') 、erm(B)、lsa(E)、lnu(B)、msr(C)、optrA、poxtA 、dfrG、tet(M)、tet(S/M)、tet(L) 、fexA	V24A, S27G, R34Q, G66E, A68T, E85D, E100Q, K144Q, T172A, L177I, D204G, A216S, T324A, M485A, N496K, A499T, E525D, E629V, P667S
B-13	2021.10.20	breeding pig	Breeding pig	Enterococcus hirae	61	36.86	267	394842	45848.6	165099	5	-	aac(6')-Iid 、erm(A) 、optrA 、dfrG、tet(M)、tet(L)、fexA	-
B-28	2021.10.20	breeding pig	Breeding pig	Enterococcus hirae	57	36.92	206	394518	47302.9	189785	5	-	aac(6')-Iid 、erm(A) 、erm(B)、optrA 、dfrG、tet(M)、tet(L)、fexA	-
B-53	2021.10.20	breeding pig	Breeding pig	Enterococcus hirae	55	36.92	207	472648	49031.8	189785	4	-	aac(6')-Iid 、erm(A) 、erm(B)、optrA 、dfrG、tet(M)、tet(L)、fexA	-
B-54	2021.10.20	breeding pig	Breeding pig	Enterococcus hirae	145	36.65	206	394773	36951.3	165962	9	-	aph(3')-III、ant(6)-Ia、aac(6')-Iid、ant(9)-Ia 、erm(A)、erm(B)、lsa(E) 、lnu(B)、optrA 、poxtA、tet(M)、tet(L)、fexA	-
M2-17	2021.10.25	fattening pig	2-month fattening pig	Enterococcus hirae	96	36.72	212	313755	31845.2	137597	8	-	aph(3')-III、ant(6)-Ia、aac(6')-Iid、erm(A)、erm(B)、optrA、tet(M)、tet(L)、fexA	-
M2-22	2021.10.25	fattening pig	2-month fattening pig	Enterococcus hirae	97	36.72	206	313755	31519.5	137597	8	-	aph(3')-III、ant(6)-Ia、aac(6')-Iid、erm(A)、erm(B)、optrA、tet(M)、tet(L)、fexA	-
M4-13	2021.11.15	fattening pig	4-month fattening pig	Enterococcus hirae	96	36.72	212	308403	31833.2	137597	8	-	aph(3')-III、ant(6)-Ia、aac(6')-Iid、erm(A)、erm(B)、optrA、tet(M)、tet(L)、fexA	-
M4-40	2021.11.15	fattening pig	4-month fattening pig	Enterococcus hirae	98	36.72	212	313755	31191.9	137597	8	-	aph(3')-III、ant(6)-Ia、aac(6')-Iid、erm(A)、erm(B)、optrA、tet(M)、tet(L)、fexA	-
